# Supplementary material for: Evaluation of the NovaLisa™ Leishmania Infantum IgG ELISA in A Reference Diagnostic Laboratory in A Non-Endemic Country
Source: Antibodies (Basel). 2019 Feb 27;8(1):20. doi: 10.3390/antib8010020 (PMC6640698; doi:10.3390/antib8010020)
Supplement: Supplementary file 1 [file antibodies-08-00020-s001.zip]

Archive with 1 entries (1 files):
- antibodies-451685-supplementary.xlsx
