# Supplementary material for: Evaluation of the NovaLisa™ Leishmania Infantum IgG ELISA in A Reference Diagnostic Laboratory in A Non-Endemic Country
Source: Antibodies (Basel). 2019 Feb 27;8(1):20. doi: 10.3390/antib8010020 (PMC6640698; doi:10.3390/antib8010020)
Supplement: Supplementary file 1 [file antibodies-08-00020-s001.zip › antibodies-451685-supplementary.xlsx]

## Sheet: Sheet1
	Table S1: Raw data from the comparison of the ELISA and IFAT tests.
	Patient number	ELISA (NTU)*	ELISA (NTU)	ELISA (average NTU)	Western blot (strip no.)	IFAT (TITER)**	PCR - species identification	Date Serology	Date PCR
	1	POSITIVE (11.68)	BORDERLINE (10.81)	11.25	POSITIVE (10A)	BORDERLINE (40)	L..tropica	2017-02-17	2017-02-10
	2	NEGATIVE(7.82)	BORDERLINE (7.28)	7.55		BORDERLINE (40)		2015-11-05
	3	NEGATIVE(4.29)	NEGATIVE (4.29)	4.29	NEGATIVE(12A)	NEGATIVE (<40 )	Species identification unsuccessful	2015-07-24
	4	NEGATIVE (1.74)	NEGATIVE (1.71)	1.73		NEGATIVE (<40 )	NEGATIVE	2016-12-09	2017-03-21
	5	NEGATIVE (1.94)	NEGATIVE (1.92)	1.93		NEGATIVE (<40 )		2017-03-17
	6	NEGATIVE (1.76)	NEGATIVE (1.98)	1.87		NEGATIVE (<40 )		2017-01-20
	7	NEGATIVE (2.78)	NEGATIVE (2.49)	2.64		NEGATIVE (<40 )		2017-05-29
	8	POSITIVE (23.59)	POSITIVE (23.17)	23.38	POSITIVE (16A)	POSITIVE (640)	L..donovani/L..infantum	2009-07-08	2009-07-06
	9	POSITIVE (19.66)	POSITIVE (16.72)	18.19		POSITIVE (640)	L..donovani/L..infantum	2011-04-19	2010-11-17
		BORDERLINE (10.48)	POSITIVE (11.14)	10.81		POSITIVE (640)	L..donovani/L..infantum	2011-05-31	2010-11-17
		POSITIVE (15.78)	POSITIVE (16.42)	16.1	POSITIVE (23A)	POSITIVE (640)	L..donovani/L..infantum	2010-11-17	2010-12-03
	10	NEGATIVE (4.70)	NEGATIVE (4.75)	6.23	NEGATIVE (6B)	BORDERLINE (80)	NEGATIVE	2010-04-09	2010-04-12
	11	NEGATIVE (3.52)	NEGATIVE (4.59)	4.06		NEGATIVE (<40 )		2017-01-13
	12	NEGATIVE (3.03)	NEGATIVE (3.71)	3.37	NEGATIVE (10B)	BORDERLINE (40)		2008-04-08
		NEGATIVE (3.39)	NEGATIVE (3.10)	3.25	NEGATIVE (18B)	BORDERLINE (80)		2008-03-07
	13	NEGATIVE (1.94)	NEGATIVE (2.49)	2.22		NEGATIVE (<40 )		2016-10-13
	14	NEGATIVE (1.69)	NEGATIVE (1.83)	1.76		NEGATIVE (<40 )		2017-02-13
	15	POSITIVE (12.07)	POSITIVE (12.35)	12.21	POSITIVE (8A)	BORDERLINE (80)	L..donovani/L..infantum	2009-07-07	2009-08-28
		POSITIVE (23.07)	POSITIVE (22.67)	22.87	POSITIVE (9B)	POSITIVE (640)		2009-05-18
	16	POSITIVE (15.35)	POSITIVE (15.80)	15.58	POSITIVE (21A)	BORDERLINE (80)	L..donovani/L..infantum	2017-08-15	2017-01-05
		POSITIVE (17.38)	POSITIVE (18.43)	17.91	POSITIVE (8B)	NEGATIVE (<40 )		2017-04-24
		POSITIVE (21.81)	POSITIVE (22.71)	22.26	POSITIVE (20B)	BORDERLINE (80)		2017-01-16
	17	NEGATIVE (2.83)	NEGATIVE (3.05)	2.94	NEGATIVE (5B)	BORDERLINE (80)		2016-05-17
	18	POSITIVE (23.23)	POSITIVE (23.01)	23.12	POSITIVE (15A)	BORDERLINE (80)		2009-06-15
		POSITIVE (25.15)	POSITIVE (23.14)	24.15	POSITIVE (4B)	POSITIVE (320)		2009-06-02
	19	BORDERLINE (9.15)	BORDERLINE (9.48)	9.32	POSITIVE (3A)	BORDERLINE (40)	L..tropica	2016-10-21	2016-11-12
	20	POSITIVE (11.7)	POSITIVE (11.67)	11.69	POSITIVE (22A)	BORDERLINE (80)	L..tropica	2016-10-21	2016-11-12
	21	NEGATIVE (2.03)	NEGATIVE (2.37)	2.20		NEGATIVE (<40 )		2017-05-17
	22	NEGATIVE (2.24)	NEGATIVE (2.70)	2.47		NEGATIVE (<40 )		2017-06-22
	23	NEGATIVE (3.89)	NEGATIVE (4.88)	4.39		NEGATIVE (<40 )	L..tropica	2017-05-02	2016-06-26
	24	NEGATIVE (1.91)	NEGATIVE (1.91)	1.91	NEGATIVE (2A)	NEGATIVE (<40 )		2017-06-16
	25	NEGATIVE (3.01)	NEGATIVE (3.60)	3.31		NEGATIVE (<40 )		2017-05-02
	26	POSITIVE (20.84)	POSITIVE (23.14)	21.99	POSITIVE (5A)	BORDERLINE (80)	L..donovani/L..infantum	2011-03-23	2011-03-30
	27	NEGATIVE (2.53)	NEGATIVE (2.86)	2.70		NEGATIVE (<40 )	NEGATIVE	2017-06-15	2017-06-15
	28	BORDERLINE (7.73)	BORDERLINE (7.51)	7.62	POSITIVE (24A)	POSITIVE (640)		2014-11-10
	29	POSITIVE (24.99)	POSITIVE (25.10)	25.05	POSITIVE (3B)	BORDERLINE (80)	NEGATIVE	2014-04-10	2014-11-07
		POSITIVE (24.45)	POSITIVE (24.39)	24.42	POSITIVE (7B)	BORDERLINE (80)	NEGATIVE	2014-04-29	2014-04-24
	30	NEGATIVE (2.05)	NEGATIVE (1.93)	1.99	NEGATIVE (18A)	NEGATIVE (<40)		2017-05-18
	31	NEGATIVE (1.56)	NEGATIVE (1.86)	1.71	NEGATIVE (19A)	NEGATIVE (<40)		2017-04-13
	32	NEGATIVE (2.65)	NEGATIVE(3.13)	2.89		NEGATIVE (<40)		2017-03-29
	33	NEGATIVE (6.33)	NEGATIVE (5.62)	5.98	NEGATIVE (11A)	NEGATIVE (<40)	NEGATIVE	2017-03-16	2017-03-17
	34	NEGATIVE (1.72)	NEGATIVE (1.63)	1.68	NEGATIVE (11B)	BORDERLINE (80)		2010-11-02
	35	NEGATIVE (2.28)	NEGATIVE (2.84)	2.56		NEGATIVE (<40)		2017-02-24
	36	POSITIVE (24.75)	POSITIVE (26.12)	25.44		POSITIVE (160)		2008-04-25
	37	NEGATIVE (4.89)	NEGATIVE (5.21)	5.05	NEGATIVE (13A)	NEGATIVE (<40)		2017-05-29
	38	NEGATIVE (1.63)	NEGATIVE (1.94)	1.79		NEGATIVE (<40)	L..donovani/L..infantum	2017-04-11	2017-03-24
	39	POSITIVE (11.91)	NEGATIVE (6.12)	9.02	POSITIVE (23B)	BORDERLINE (40)		2008-03-27
	40	POSITIVE (14.47)	POSITIVE (18.18)	16.33	POSITIVE (6A)	POSITIVE (160)	NEGATIVE	2016-09-29	2016-11-25
	41	NEGATIVE (2.71)	NEGATIVE (3.17)	2.94		NEGATIVE (<40)		2017-05-10
	42	NEGATIVE (2.46)	NEGATIVE (2.62)	2.54		NEGATIVE (<40)		2017-06-07
	43	NEGATIVE (5.08)	NEGATIVE (3.83)	4.46	NEGATIVE (22B)	BORDERLINE (40)		2011-01-13
	44	NEGATIVE (2.38)	NEGATIVE (2.53)	2.46	NEGATIVE (4A)	NEGATIVE (<40)		2017-04-20
	45	BORDERLINE (10.58)	BORDERLINE(10.66)	10.62	NEGATIVE (14B)	POSITIVE (160)		2006-10-17
	46	NEGATIVE (3.05)	NEGATIVE (3.38)	3.22		NEGATIVE (<40)		2017-01-26
	47	NEGATIVE (1.88)	NEGATIVE (2.06)	1.97		NEGATIVE (<40)		2016-11-03
	48	NEGATIVE (2.12)	NEGATIVE (2.27)	2.20		NEGATIVE (<40)		2016-12-07
	49	NEGATIVE (2.98)	NEGATIVE (2.39)	2.69		NEGATIVE (<40)		2017-02-20
	50	POSITIVE (27.70)	POSITIVE (26.50)	27.10		POSITIVE (640)	L..donovani/L..infantum	2010-07-20	2010-07-27
		POSITIVE (29.05)	POSITIVE (28.73)	28.89	POSITIVE (7A)	POSITIVE (640)	L..donovani/L..infantum	2010-07-20	2010-07-23
	51	NEGATIVE (2.67)	NEGATIVE (3.15)	2.91		NEGATIVE (<40)		2017-02-28
	52	NEGATIVE (2.37)	NEGATIVE (2.37)	2.37		NEGATIVE (<40)		2017-03-13
	53	BORDERLINE (8.95)	BORDERLINE (7.42)	8.19	POSITIVE (12B)	BORDERLINE (80)		2005-05-12
		BORDERLINE (8.95)	BORDERLINE (9.28)	9.12	POSITIVE (13B)	POSITIVE (320)		2005-03-07
		NEGATIVE (6.80)	NEGATIVE (6.96)	6.88		BORDERLINE (80)		2005-04-01
	54	BORDERLINE (8.81)	BORDERLINE (8.98)	8.90		BORDERLINE (80)	L..donovani/L..infantum	2016-12-05	2016-12-08
	55	NEGATIVE (3.41)	NEGATIVE (3.75)	3.58		NEGATIVE (<40)		2016-12-05
	56	BORDERLINE (9.08)	BORDERLINE (8.93)	9.01		BORDERLINE (80)	Species identification unsuccessful	2017-08-23	2017-07-05
	57	BORDERLINE (9.24)	BORDERLINE (10.5)	9.87	NEGATIVE (21B)	NEGATIVE (<40)		2017-01-20
	58	NEGATIVE (1.99)	NEGATIVE (1.54)	1.77		NEGATIVE (<40)		2017-05-01
	59	POSITIVE (12.36)	POSITIVE (14.85)	13.61	NEGATIVE (17B)	BORDERLINE (80)		2004-10-10
		POSITIVE (13.00)	POSITIVE (14.34)	13.67	NEGATIVE (19B)	BORDERLINE (80)		2004-10-07
	60	NEGATIVE (2.65)	NEGATIVE (2.25)	2.45	NEGATIVE (24B)	BORDERLINE (40)	L..tropica	2016-05-17	2016-05-18
	61	NEGATIVE (3.12)	NEGATIVE (4.80)	3.96	NEGATIVE (14A)	BORDERLINE (80)		2011-03-29
		NEGATIVE (2.89)	NEGATIVE (2.67)	2.78	NEGATIVE (16B)	BORDERLINE (80)		2011-03-29
	62	NEGATIVE (1.51)	NEGATIVE (1.67)	1.59		NEGATIVE (<40)		2017-01-19
	63	NEGATIVE(2.01)	NEGATIVE (2.12)	2.07		NEGATIVE (<40)		2017-02-09
	64	NEGATIVE (4.43)	NEGATIVE (4.82)	4.63		NEGATIVE (<40)		2016-12-23
	65	NEGATIVE (4.72)	NEGATIVE (4.75)	4.74	POSITIVE (2B)	BORDERLINE (80)		2016-03-03
	66	NEGATIVE (1.96)	NEGATIVE (1.98)	1.97		NEGATIVE (<40)		2016-11-10
	67	NEGATIVE (2.08)	NEGATIVE (2.25)	2.17		NEGATIVE (<40)		2017-01-05
	68	NEGATIVE (3.16)	NEGATIVE (3.46)	3.31		NEGATIVE (<40)		2017-06-27
	69	NEGATIVE (3.05)	NEGATIVE (3.34)	3.20		NEGATIVE (<40)		2017-03-28
	70	NEGATIVE (1.83)	NEGATIVE (2.10)	1.97		NEGATIVE (<40)		2017-04-12
	71	NEGATIVE (2.65)	NEGATIVE (2.57)	2.61	NEGATIVE (20A)	NEGATIVE (<40)		2017-02-22
	72	NEGATIVE (4.93)	NEGATIVE (5.31)	5.12		NEGATIVE (<40)		2016-10-10
	73	NEGATIVE (1.65)	NEGATIVE (1.77)	1.71		NEGATIVE (<40)	NEGATIVE	2017-06-28	2017-06-29
